# Supplementary material for: Impacts of Land-Use Change on Ecosystem Services Value in the South-to-North Water Diversion Project, China
Source: Int J Environ Res Public Health. 2023 Mar 13;20(6):5069. doi: 10.3390/ijerph20065069 (PMC10049115; doi:10.3390/ijerph20065069)
Supplement: Supplementary file 1 [file ijerph-20-05069-s001.zip]

Archive with 1 entries (1 files):
- ijerph-2215730-supplementary.pdf
